# Supplementary material for: Cyanobacterial Mats in Calcite-Precipitating Serpentinite-Hosted Alkaline Springs of the Voltri Massif, Italy
Source: Microorganisms. 2020 Dec 29;9(1):62. doi: 10.3390/microorganisms9010062 (PMC7824716; doi:10.3390/microorganisms9010062)
Supplement: Supplementary file 1 [file microorganisms-09-00062-s001.zip]

Archive with 3 entries (2 files):
- microorganisms-982865-s/
- microorganisms-982865-s/microorganisms-982865 -S.xlsx
- microorganisms-982865-s/microorganisms-982865_Figures_S1_S2_Cyanobacterial mats in calcite precipitating serpentinite-hosted alkaline springs of the Voltri Massif_review_1.pdf
