# Supplementary material for: Cyanobacterial Mats in Calcite-Precipitating Serpentinite-Hosted Alkaline Springs of the Voltri Massif, Italy
Source: Microorganisms. 2020 Dec 29;9(1):62. doi: 10.3390/microorganisms9010062 (PMC7824716; doi:10.3390/microorganisms9010062)
Supplement: Supplementary file 1 [file microorganisms-09-00062-s001.zip › microorganisms-982865-s/microorganisms-982865 -S.xlsx]

## Sheet: Tabelle1
Sample ID	Location	Elevation	Long	Lat	Density	TDS	pH	TpH	Eh	O2	Ca	Mg	Na	K	Sr	Li	Si	TA	DIC	Cl	SO4	NO3	F	Br	PO4	NO2	NH4	SH2S	pCO2	ppCO2	SI	SI	SI
			E	N	at 20 °C	at 20 °C																									Calcite	Aragonite	Dolomite
		m	UTM32T	UTM32T	kg L-1	g L-1		°C	mV	µmol L-1	µmol L-1	µmol L-1	µmol L-1	µmol L-1	µmol L-1	µmol L-1	µmol L-1	µeq L-1	µmol L-1	µmol L-1	µmol L-1	µmol L-1	µmol L-1	µmol L-1	µmol L-1	µmol L-1	µmol L-1	µmol L-1	µatm	log pCO2	log IAP/KSo	log IAP/KSo	log IAP/KSo
VE01-02.B	Lerone	219	472834	4919056	0.99832	0.11	11.24	24.2	-56	n.a.	948	2.18	449	31.1	0.74	1.62	6.9	1720	133	640	24	0.23	2.2	1.25	0.02	0.03	1.57	2.4	0.00363078	-8.44	1.02	0.88	-0.59
VE01-03.C	Lerone	221	472829	4919054	0.99833	0.113	11.21	27.6	-63	n.a.	1070	1.07	442	16.2	1.29	1.54	12	1980	58	619	6.4	<0.05	2.17	1.21	0.03	<0.01	2.29	n.a.	0.00144544	-8.84	0.7	0.56	-1.6
VE02-01.B	Lerone	218	472817	4919067	0.99832	0.102	11.34	21	-36	n.a.	924	5.11	360	16.6	0.75	1.24	15.2	1670	100	560	21.2	0.12	2.46	1.14	0.01	0.01	2.2	20.9	0.0018197	-8.74	0.9	0.75	-0.5
VE02-02.B	Lerone	217	472816	4919066	0.99831	0.096	10.98	27.4	131	n.a.	843	11	362	17.9	0.76	1.26	9.3	1480	117	567	22.5	0.49	2.54	1.12	0.02	0.05	1.69	6.8	0.00691831	-8.16	0.94	0.8	0.04
V04-01-BR1-1	Branega	102	482388	4921361	0.99837	0.146	11.54	20.8	180	n.a.	1170	0.55	1010	79.7	1.29	1.88	27.4	2900	58	563	1.3	<0.05	0.93	1.01	0.01	0.01	6.44	1.5	0.000263027	-9.58	0.71	0.56	-2.03
V04-02-BR1-2a	Branega	101	482383	4921361	0.99836	0.141	11.3	26.4	204	n.a.	1040	1.2	1050	70.1	1.13	1.89	27.4	2620	142	568	5.1	0.26	1.17	0.98	0.01	0.07	3.53	0.4	0.00204174	-8.69	1.07	0.92	-0.84
V04-03-BR1-3	Branega	101	482382	4921361	0.99834	0.13	11.23	27.6	236	220	822	2.67	1090	73.4	0.8	2.13	28.2	2260	117	585	5.6	0.49	1.22	1.01	0.03	0.09	1.56	0.2	0.00281838	-8.55	0.93	0.79	-0.63
reference	Branega	100	482395	4921358	0.99839	0.232	8.45	23	374	276	484	701	625	33.7	0.98	1.41	271	2470	2410	412	61.4	24.8	1.05	0.61	0.11	0.09	0.72	n.a.	489.779	-3.31	0.44	0.3	1.16
Sample ID	Location	Elevation	Long	Lat	Density	TDS	pH	TpH	Eh	O2	Ca	Mg	Na	K	Sr	Li	Si	TA	DIC	Cl	SO4	NO3	F	Br	PO4	NO2	NH4	SH2S	pCO2	ppCO2	SI	SI	SI
			E	N	at 20 °C	at 20 °C																									Calcite	Aragonite	Dolomite
		m	UTM32T	UTM32T	kg L-1	g L-1		°C	mV	mg L-1	mg L-1	mg L-1	mg L-1	mg L-1	µg L-1	µg L-1	mg L-1	meq L-1	mg L-1	mg L-1	mg L-1	µg L-1	µg L-1	µg L-1	µg L-1	µg L-1	µg L-1	µg L-1	µatm	log pCO2	log IAP/KT	log IAP/KT	log IAP/KT
VE01-02.B	Lerone	219	472834	4919056	0.99832	0.11	11.24	24.2	-56	n.a	38	0.053	10.3	1.22	65	11.2	0.19	1.72	1.6	22.6979	2.31	14	42	100	2.3	1.3	28.2555	78.3985	0.00363078	-8.44	1.02	0.88	-0.59
VE01-03.C	Lerone	221	472829	4919054	0.99833	0.113	11.21	27.6	-63	n.a	43	0.026	10.2	0.63	113	10.7	0.34	1.98	0.7	21.929	0.62	<5	41	97	2.7	<0.5	41.3628	n.a.	0.00144544	-8.84	0.7	0.56	-1.6
VE02-01.B	Lerone	218	472817	4919067	0.99832	0.102	11.34	21	-36	n.a	37	0.124	8.27	0.65	66	8.6	0.43	1.67	1.2	19.8634	2.03	7.4	47	91	1.2	0.5	39.704	669.675	0.0018197	-8.74	0.9	0.75	-0.5
VE02-02.B	Lerone	217	472816	4919066	0.99831	0.096	10.98	27.4	131	n.a	33.8	0.267	8.32	0.7	67	8.8	0.26	1.48	1.4	20.1175	2.16	30.3	48	90	1.5	2.1	30.4497	217.924	0.00691831	-8.16	0.94	0.8	0.04
V04-01-BR1-1	Branega	102	482388	4921361	0.99837	0.146	11.54	20.8	180	n.a	46.8	0.013	23.3	3.12	113	13.1	0.77	2.9	0.7	19.9653	0.12	<5	18	80	1.2	0.5	116.135	47.4177	0.000263027	-9.58	0.71	0.56	-2.03
V04-02-BR1-2a	Branega	101	482383	4921361	0.99836	0.141	11.3	26.4	204	n.a	41.5	0.029	24.1	2.74	99	13.1	0.77	2.62	1.7	20.1519	0.49	15.8	22	78	1.2	3.2	63.688	11.199	0.00204174	-8.69	1.07	0.92	-0.84
V04-03-BR1-3	Branega	101	482382	4921361	0.99834	0.13	11.23	27.6	236	7.04816	33	0.065	25.1	2.87	70	14.8	0.79	2.26	1.4	20.7356	0.54	30.4	23	80	2.7	4.1	28.1105	5.59378	0.00281838	-8.55	0.93	0.79	-0.63
reference	Branega	100	482395	4921358	0.99839	0.232	8.45	23	374	8.83569	19.4	17	14.4	1.32	85	9.8	7.61	2.47	28.9	14.6036	5.9	1530	20	49	10.5	4.2	13.0425	n.a.	489.779	-3.31	0.44	0.3	1.16
Density = calculated with PHREEQC
TDS = Total Dissolved Salts
DIC = Dissolved Inorganic Carbon
TA = Total Alkalinity
SH2S = Total Sulfide
pCO2 = Partial Pressure of CO2
SI = Saturation Index
IAP = Ion Activity Product
KSo = Solubility Product
n.a. = not analysed
